# Supplementary material for: The Expression of Cannabinoid and Cannabinoid-Related Receptors on the Gustatory Cells of the Piglet Tongue
Source: Molecules. 2024 Sep 28;29(19):4613. doi: 10.3390/molecules29194613 (PMC11478043; doi:10.3390/molecules29194613)
Supplement: Supplementary file 1 [file molecules-29-04613-s001.zip]

Archive with 1 entries (1 files):
- molecules-3182257-supplementary.pdf
